# Supplementary material for: Effects of a Web-Based Lifestyle Intervention on Physical Fitness and Health in Physically Inactive Adults: A Randomized Controlled Trial
Source: Healthcare (Basel). 2023 Oct 29;11(21):2847. doi: 10.3390/healthcare11212847 (PMC10649962; doi:10.3390/healthcare11212847)
Supplement: Supplementary file 1 [file healthcare-11-02847-s001.zip]

Archive with 1 entries (1 files):
- healthcare-2665996-supplementary.pdf
